# Supplementary material for: Effects of Phycosphere Bacteria on Their Algal Host Are Host Species-Specific and Not Phylogenetically Conserved
Source: Microorganisms. 2022 Dec 25;11(1):62. doi: 10.3390/microorganisms11010062 (PMC9862884; doi:10.3390/microorganisms11010062)
Supplement: Supplementary file 1 [file microorganisms-11-00062-s001.zip]

Archive with 2 entries (2 files):
- microorganisms-2120999-supplementary.pdf
- microorganisms-2120999-supplementary.xlsx
